# Supplementary material for: Aggregating and analysing clinical trials data from multiple public registers using R package ctrdata
Source: Res Synth Methods. 2025 Dec 4;17(3):624–56. doi: 10.1017/rsm.2025.10061 (PMC13126229; doi:10.1017/rsm.2025.10061)
Supplement: Herold supplementary material [file S1759287925100616sup001.zip]

Archive with 2 entries (2 files):
- 2025-09-06_Ralf_HEROLD_-_ctrdata_Quarto_code.qmd
- 2025-09-06_Ralf_HEROLD_-_ctrdata_Use_case_10_safety_analysis.docx
