# Supplementary material for: Aggregating and analysing clinical trials data from multiple public registers using R package ctrdata
Source: Res Synth Methods. 2025 Dec 4;17(3):624–56. doi: 10.1017/rsm.2025.10061 (PMC13126229; doi:10.1017/rsm.2025.10061)
Supplement: Herold supplementary material [file S1759287925100616sup001.zip › 2025-09-06_Ralf_HEROLD_-_ctrdata_Quarto_code.qmd]

---
# https://quarto.org/docs/reference/formats/docx.html
# format: html
format:
  docx:
    reference-doc: wordtemplate.docx
execute:
  eval: true
  cache: true
  message: false
  warning: false
fig-format: svg
fig-width: 6
knitr:
  opts_chunk: 
    dev: "svglite"
editor_options: 
  chunk_output_type: console
---

```{r}
#| include: false
#| cache: false

# To accelerate rendering this Quarto
# document, keep downloads in a folder
# specified by the user and therefore
# is not cleaned up automatically
options(ctrdata.tempdir = "./tempdir")
#
# To clear the cache: 
# unlink("./*_cache", recursive = TRUE)
# unlink("./*_files", recursive = TRUE)
# unlink("./tempdir", recursive = TRUE)
# 
# To remove the databases: 
unlink("trialdata.sqlite")
# unlink("documents.duckdb*")
# 
# To remove downloaded documents: 
# unlink("./documents", recursive = TRUE)
```


# Use cases 

The use cases in this section are diverse examples to illustrate how research questions can be addressed with `ctrdata.` A general workflow is shown in the sequence of functions in Table 2. The results of the use cases are not commented or interpreted, since the intention is to exemplify the functionality, without scientific review or discussion. 

In R, package `ctrdata` is installed as follows: 

```{r}
#| eval: false
install.packages("ctrdata")
```

Then, the package can be loaded, here together with the optional package `dplyr` for pretty printing and scripting: 

```{r}
#| cache: false
#| message: true
library(dplyr, warn.conflicts = FALSE)
library(ctrdata)
```

Information on clinical trial registers is provided in package `ctrdata`, such as links to their documentation, reference pages, data structure and value set descriptions:  

```{r}
help("ctrdata-registers")
```

Importantly, users can open empty search and expert search as well as review the copyrights pages of registers for their acknowledgment before going further as follows:

```{r}
#| eval: false
ctrOpenSearchPagesInBrowser()
ctrOpenSearchPagesInBrowser(copyright = TRUE)
```

All registers (except CTIS) show in a web browser the URL that represents the user’s current trial search. This URL can be manually copied by the user and pasted as input for ctrdata to load the trial data, as exemplified below. 

For convenience, a script is provided alongside package ctrdata that can be installed in the web browser, where it automatically copies register search URLs to the clipboard of the user's device [TODO ZOTERO HEROLD 202x]. To this end, the user would first install the Tampermonkey browser extension and then import the script located at
[https://raw.githubusercontent.com/rfhb/ctrdata/master/tools/ctrdataURLcopier.js](https://raw.githubusercontent.com/rfhb/ctrdata/master/tools/ctrdataURLcopier.js). 
The browser extension and the script can be disabled and enabled by the user at any time. 

This script is particularly useful with CTIS, where it can modify the URL shown in the web browser to reflect the user’s parameters for searching this register. Additionally, this script can show search results in CTIS when opening URLs such as 
[https://euclinicaltrials.eu/ctis-public/search#searchCriteria={"status":[3,4]}](https://euclinicaltrials.eu/ctis-public/search#searchCriteria={"status":[3,4]}); 
without the script, such query URLs have no effect in CTIS at this time. 


## Generate queries and count trials 

Research often starts with developing a search strategy for information of interest. To facilitate searching in different clinical trial registers, the user can provide high-level search parameters to function "ctrGenerateQueries()". The parameters are translated into the different approaches of the trial registers for producing search results: 

```{r}
queries <- ctrGenerateQueries(
  intervention = "antibody",
  recruitment = "completed",
  startAfter = "2022-01-01"
)
```

The function generates by default queries limited to find interventional studies with medicines, referred to as 'clinical trials' throughout this article. The function parameter "onlyMedIntervTrials" can be set to FALSE to remove this limitation and find all types of studies available in the register. Other interesting parameters of function "ctrGenerateQueries()" are, for example, "countries", "searchPhrase", "condition", "phase" and various dates.

The function generates a (named) vector of hyperlinks specific to the register. The links can be used to open the registers' results pages so that the user can check and refine the queries: 

```{r}
# View all queries
queries
```

```{r}
#| eval: false

# View CTGOV2 expert query
queries[["CTGOV2expert"]]

# Open just the EUCTR query
ctrOpenSearchPagesInBrowser(queries[["EUCTR"]])

# Open queries in all registers by applying 
# ctrOpenSearchPagesInBrowser to queries
lapply(queries, ctrOpenSearchPagesInBrowser)
```

A next step can be to determine the number of trials that can be obtained with the queries. To this end, function "ctrLoadQueriesIntoDb()" is executed, and this emits messages for the user's information about the data exchange with the clinical trial register, including the number of trials found.

```{r}
# Iteration over queries  
for (query in queries) {
  ctrLoadQueryIntoDb(
    queryterm = query,
    only.count = TRUE
  )
}
```

As a more advanced programming pattern, function "ctrLoadQueryIntoDb()" can be applied to all queries to store return value in list, from which the number of trials can be extracted as follows. 

```{r}
result <- lapply(queries, ctrLoadQueryIntoDb, only.count = TRUE)
lapply(result, "[[", "n")
```

Note that the number of EUCTR records reflects the number of countries involved, it is thus a multiple of the number of trials. Also, note two types of queries are provided for CTGOV, including the register's expert search page for interactively composing and executing more complicated and nested queries; they result in the same set of trials and thus one query can be removed:

```{r}
queries <- queries[names(queries) != "CTGOV2expert"]
```

Importantly, users retain full control over queries to match their specific research interest, for example by modifying the query strings as one would modify any other strings in R. Function "ctrGenerateQueries()" will remain useful to get started, since searches much differ between registers.


## Download trial data for analyses 

The trials that have been identified with a search strategy have to be retrieved and downloaded, in order to refine the set of trials of interest and to analyse any of their details. One of the principles recognised by `ctrdata` (see section 5.2) is that a final set of trials of interest often results from complementary queries in the same or in different registers. 

First, a connection to a database is created, here `SQLite` (`DuckDb`, `MongoDb` and `PostgreSQL` can also be used), for which the corresponding `R` package needs to be installed. A collection (database table) is specified to hold data of trials of interest: 

```{r}
#| eval: !expr c(-1)
#| cache: false
install.packages("RSQLite")
dbc <- nodbi::src_sqlite(dbname = "trialdata.sqlite", collection = "trials")
```

Second, the queries defined above are used to download the trial data. Function "ctrLoadQueryIntoDb()" here is applied to all queries: 

```{r}
#| cache: false
result <- lapply(queries, ctrLoadQueryIntoDb, con = dbc)
```

For the total of almost 1700 trial records from four registers, the downloading takes around 100s (at a maximum bandwidth of 10 MB/s; `ctrdata` throttles the number of requests per time period). 

Any number of additional queries can be loaded into the same collection, for example: 

```{r}
#| cache: false
result <- ctrLoadQueryIntoDb(
  verbose = TRUE,
  queryterm = paste0(
    "https://clinicaltrials.gov/search?start=2020-01-01_", 
    "&aggFilters=status:com&cond=covid&intr=Investigational drug"),
  con = dbc
)
```

Function "ctrLoadQueryIntoDb()" can also repeat a query to load trials that were updated or are new since the last time the query was loaded. Since this is a main function of package `ctrdata`, its full signature provides an overview of the options with which a user can tailor the data to be loaded to their needs. Some of the options are discussed in the following use cases.

```{r}
# Signature
args("ctrLoadQueryIntoDb")

# Documentation
help("ctrLoadQueryIntoDb")
```

The function returns the number and identifiers of trials that were successfully loaded or failed to load, and the query that was used. 

Further for documentation and reproducibility, `ctrdata` includes meta data in the database collection whenever "ctrLoadQueryIntoDb()" is run so that users can check and re-use: 

```{r}
dbQueryHistory(con = dbc)
```

A second main function of `ctrdata` has the purpose to provide a user-friendly table (data frame in R) from any data in a database collection, which can then be tabulated, for example: 

```{r}
trialData <- dbGetFieldsIntoDf(
  fields = "ctrname", 
  con = dbc
)
with(trialData, table(ctrname))
```

Since trial data are extensive and hierarchically structured, a user can explore their structure and value sets of individual trials with `ctrdata`, which provides an interactive browser widget to identify individual data fields of interest:

```{r}
#| eval: false
ctrShowOneTrial(identifier = "NCT06253806", con = dbc)
```

Fields of interest can also be found across a sample or all trials from different registers in a collection:

```{r}
sample(
  dbFindFields(namepart = "date", con = dbc, sample = FALSE),
  size = 3L
)
```


## Analyse using pre-defined trial concepts 

Beyond individual fields of interest as identified above, `ctrdata` comes with various trial concepts that are already implemented as functions for selecting and analysing fields from different registers. 

It is seemingly simple to calculate the start date of a trial and its current recruitment status, yet this involves more than 20 fields across the registers to calculate the new columns that correspond to these two concepts for the data frame provided by "dbGetFieldsIntoDf()": 

```{r}
trialData <- dbGetFieldsIntoDf(
  fields = "ctrname",
  calculate = c(
    "f.startDate", 
    "f.statusRecruitment"
  ),
  con = dbc
)
trialData
```

The pre-defined trial concepts much simplify a user's workflow, and an overview on the currently 17 functions is available here: 

```{r}
#| eval: false
help("ctrdata-trial-concepts")
```

The function names indicate if a trial concept can be calculated exactly as above or can only be approximated (e.g., "f.likelyPlatformTrial()"). Users can inspect how a concept is calculated by calling the name of the function, for example: 

```{r}
#| eval: false
f.numSites
```

A particular trial may have been registered in more than one register, and in EUCTR one trial has one record for every participating EU Member State. Therefore, `ctrdata` provides the trial concept "f.isUniqueTrial()", which helps to identify and select only unique trials before further analyses, to avoid double-counting: 

```{r}
#| imessage: true
trialData <- dbGetFieldsIntoDf(
  fields = "ctrname", 
  calculate = c(
    "f.isUniqueTrial", 
    "f.trialPhase",
    "f.sampleSize"
  ),
  con = dbc
)
trialData <- trialData %>% 
  filter(.isUniqueTrial)
```

At the time of loading trials from EUCTR, it is possible to just load a single record for any trial, by calling function "ctrLoadQueryIntoDb()" with parameter "euctrprotocolsall" set to FALSE. This setting can be useful when there are no questions about differences between Member States' versions, such as dates, authorisation decisions, ethics opinions and trial end.

In the example above, phases of medicine development are calculated based on values recorded in registers, and sample sizes are calculated to reflect the planned or the achieved number of participants, depending on the status of recruitment. After calculating the trial concepts, further analyses become reasonably simple, such as exploring associations: 

```{r}
#| echo: !expr c(-1)
par(mar = c(5.1, 2 * 4.1, 4.1, 2.1))
boxplot(
  .sampleSize ~ .trialPhase, 
  data = trialData, 
  log = "x",
  las = 1,
  ylab = "",
  horizontal = TRUE)
```

[TODO INSERT CAPTION Boxplot of sample size by phase of trial]

## Merge and analyse information 

Function "dfMergeVariablesRelevel()" can be used for combining arbitrary fields of the same type from different registers into a new variable, here in an example for country data.
 
Clinical trials often span countries and even regions, in particular when conditions under study are rare, when a large number of participants is sought, or when the performance of interventions in the context of local health systems is to be analysed [TODO ZOTERO Reference ICH E17]. All trial registers supported by `ctrdata` provide data on countries, and CTIS and CTGOV provide data on individual sites, including their location and contacts. The respective fields are extracted into a data frame and then are merged into a new variable, concatenated with " / ": 

```{r}
trialData <- dbGetFieldsIntoDf(
  fields = c(
    "participants.recruitmentCountries.country", # ISRCTN
    "protocolSection.contactsLocationsModule.locations.country", # CTGOV2
    "authorizedApplication.authorizedPartI.rowCountriesInfo.name", # CTIS
    "authorizedApplication.authorizedPartsII.trialSites.organisationAddressInfo.address.countryName"
  ), 
  con = dbc
)
trialData$countries <- dfMergeVariablesRelevel(
  df = trialData,
  colnames = 'matches("countr")'
)

sample(trialData$countries, size = 3L)
```

The new variable can be used for example for a cross-tabulation against all countries involved in the trials of interest, or for counting the sites per country as follows: 

```{r}
library(tidyr)

trialData %>% 
  select(`_id`, countries) %>% 
  mutate(value = 1L) %>% 
  separate_longer_delim(
    cols = countries,
    delim = " / "
  ) %>% 
  unique() %>% 
  arrange(countries) %>% 
  pivot_wider(
    names_from = countries,
    id_cols = `_id`,
    values_fill = 0L
  )

trialData %>% 
  select(`_id`, countries) %>% 
  mutate(value = 1L) %>% 
  separate_longer_delim(
    cols = countries,
    delim = " / "
  ) %>% 
  group_by(countries) %>%
  summarise(sites = sum(value))
```

Besides analysing country data, function "ctrGenerateQueries()" can be used for searching trials that are conducted in countries specified by the user. 


## Analyse text data that describe endpoints

Endpoints or outcomes investigated in clinical studies are so far represented in registers as textual descriptions, and there is no controlled terminology established globally or in any register. A particular endpoint is usually described with components covering a title or short description, its operational definition and the time points when it is evaluated, and together they roughly correspond to the variable, one of the four estimand components [TODO ZOTERO REF E9]. The trial concept `f.primaryEndpointDescription` can provide the outcome variable in a single string; however, text analysis methods then need to be applied. 

For example, questions may concern in how far difference-from-baseline variables continue to be used. Here, for unique trials with a phase 3 label, the text analysis method is using a regular expression to determine if the primary endpoint of a trial likely corresponds to such a variable or not, cross-tabulating with the type of sponsor: 

```{r}
trialData <- dbGetFieldsIntoDf(
  fields = "ctrname", 
  calculate = c(
    "f.isUniqueTrial", 
    "f.sponsorType",
    "f.primaryEndpointDescription",
    "f.trialPhase",
    "f.trialObjectives"
  ),
  con = dbc) %>% 
  filter(.isUniqueTrial) %>% 
  filter(grepl("3", .trialPhase)) %>% 
  filter(grepl("E", .trialObjectives))

trialData %>% 
  mutate(isChgFrmBsln = grepl(
    "(change|difference).+from.?baseline", 
    .primaryEndpointDescription, 
    ignore.case = TRUE)) %>% 
  count(.sponsorType, isChgFrmBsln)
```

Other research questions require an abstraction or categorisation of endpoint variables, such as questions about the type of endpoint [TODO ZOTERO FOLGORI]. Here, package `ctrdata` can be used for obtaining and pre-processing endpoint data (shown above), which then could be fed into a suitable large language model to predict the sought category:

```{r}
#| eval: false
library(ollamar)
out <- generate(
  model = "gemma3:4b",
  prompt = paste0(
    "Consider the following outcome description: '",
    sub("(.+?)( ==.*)", "\\1", trialData$.primaryEndpointDescription[[11]]), "'. ", 
    "Categorise the outcome or endpoint as corresponding best to either, a type of 
    (1) mortality outcome, 
    (2) pharmacological outcome, 
    (3) microbiological or infection-related outcome, 
    (4) patient-reported outcome,
    (5) adverse reaction-related outcome, or
    (6) any other type of outcome. 
    Return as raw JSON only
    - the type of outcome with the highest probability,
    - the probability of the categorisation, 
    - the reasoning, and
    - the outcome description exactly as provided above.
    "
  )
)
jsonlite::fromJSON(
  rawToChar(out$body)
)$response
```


## Results-related primary endpoint data

In previous sections, the retrieval from EUCTR did not include result-related data, because this can be quite time-consuming for this register. Results-related data are always retrieved from CTGOV. From CTIS and ISRCTN, there are no results available in a structured format for the foreseeable time. 

Retrieving results could have been done already during the first loading of trial data; newly loading trial data that include results overwrites any records of the same trials that were previously loaded (while maintaining user annotations such used below):

```{r, results='hide', eval=FALSE}
lapply(queries["EUCTR"], ctrLoadQueryIntoDb, euctrresults = TRUE, con = dbc)
```

Package `ctrdata` provides data on primary endpoints by analysing various fields in different registers. This simplifies a user’s workflow, for example to explore details of results of null hypothesis significance testing (NHST):

```{r}
#| eval: !expr c(-1)
install.packages("ggplot2")
trialData <- dbGetFieldsIntoDf(
  fields = "ctrname", 
  calculate = c(
    "f.isUniqueTrial",
    "f.controlType",
    "f.primaryEndpointResults"
  ),
  con = dbc) %>% 
  filter(.isUniqueTrial) %>% 
  filter(.controlType == "placebo")

library(ggplot2)
ggplot(
  data = trialData, 
  aes(x = .primaryEndpointFirstPvalue)) + 
  stat_ecdf(geom = "step") +
  labs(
    title = "Placebo-controlled trials, primary endpoint", 
    x = "Reported p value", 
    y = "Empirical cumulative density of p values") +
  geom_vline(
    xintercept = 0.05, 
    linetype = 3)
```

[TODO INSERT CAPTION Cumulative density of reported p values]

Similarly, statistical methods used for primary endpoint analysis can be compiled: 

```{r}
trialData %>% 
  count(.primaryEndpointFirstPmethod, ctrname) %>% 
  arrange(desc(n))
```


## Changes during trial conduct

With the availability of historic versions of registered trials, changes over time can be identified by comparing data of interest across versions. At this time, only CTGOV directly provides historic versions; in addition, `ctrdata` can create historic versions also for CTIS, when re-running a previous query. Since retrieving historic versions is time-consuming, it has to be specified by the user when calling function "ctrLoadQueryIntoDb()". 

For CTGOV, a user has to specify the parameter "ctgov2history" to be either a number (which loads this number of historic versions, at equal time intervals from the first to the current version), a string such as "n:m" (which loads the n^th^ to the m^th^ version) or TRUE (which loads all available versions). 

```{r}
#| results: false
#| cache: false
ctrLoadQueryIntoDb(
  queryterm = queries["CTGOV2"], 
  ctgov2history = 5L,
  con = dbc
)
```

For example, changes in the targeted sample size are an example of the research questions that can be addressed with historic versions:

```{r}
trialData <- dbGetFieldsIntoDf(
  fields = c(
    "record_last_import", 
    "protocolSection.designModule.enrollmentInfo.count",
    "history.history_version.version_date",
    "history.protocolSection.designModule.enrollmentInfo.count"
  ),
  con = dbc
)

library(tidyr)

# helper function, matching 
# the fields in trialData
histDf <- function(histDf) {
  
  histDf <- histDf %>% 
    unnest(4:5) %>% 
    na.omit()
  
  histDf <- data.frame(
      Map(
        c,
        # _id, date, value columns
        select(histDf, c(1, 2, 3)), 
        select(histDf, c(1, 4, 5))
      ),
      check.names = FALSE)
  
  names(histDf)[2:3] <- c(
    "date", "value")
  
  histDf %>% 
    unique() %>% 
    as_tibble() %>% 
    arrange(`_id`, date)
  
}

histDf(trialData)
```

For CTIS, a user has to set parameter "ctishistory" to TRUE and specify "querytoupdate", which moves a current CTIS record in the database into an array of historic versions in the record, before updating the record from CTIS. Thus, historical versions depend on when a user updates a previous CTIS query; for example, changes in recruitment numbers across current and historic versions can be analysed as follows:

```{r}
#| results: false
#| cache: false
dbQueryHistory(con = dbc) # query in row 4 is from CTIS

ctrLoadQueryIntoDb(
  querytoupdate = 4L, 
  ctishistory = TRUE,
  con = dbc
)
```

```{r}
trialData <- dbGetFieldsIntoDf(
  fields = c(
    "record_last_import",
    "authorizedApplication.authorizedPartI.rowSubjectCount",
    "history.history_version.version_date",   
    "history.authorizedApplication.authorizedPartI.rowSubjectCount"
  ),
  con = dbc
)

histDf(trialData)
```


## Linking trial and product data

The research activities in clinical trials can lead to data that show the quality, safety and efficacy of medicines. Research questions about market and patient access to medicines include the progress from trials to product authorisation. They are examples of questions that require two or more data sources for analysis. Here, data on new molecular entities that are authorised medicinal products are retrieved from openFDA [TODO ZOTERO Reference FDA 2016]: 

```{r}
#| cache: false
paste0(
  'https://api.fda.gov/drug/drugsfda.json?', 
  '&search=submissions.submission_status_date:[2023-01-01+TO+3000-01-01] ',
  'AND submissions.submission_class_code:"TYPE 1"',
  '&limit=1000') %>% 
  utils::URLencode() %>% 
  curl::curl_fetch_memory() %>% 
  .[["content"]] %>% 
  rawToChar() %>% 
  jqr::jq(" .results ") %>% 
  jsonlite::fromJSON() %>% 
  as_tibble() %>% 
  tidyr::unnest(submissions) %>% 
  tidyr::unnest(products) %>% 
  tidyr::unnest(application_docs) %>% 
  tidyr::unnest(active_ingredients) %>%
  mutate(date = as.Date(date, format = "%Y%m%d")) %>% 
  filter(submission_type == "ORIG") %>% 
  filter(submission_class_code == "TYPE 1") %>% 
  filter(type == "Review") %>% 
  filter(date >= "2024-01-01") %>% 
  filter(date <= "2024-12-31") %>% 
  select(name, date) %>% 
  unique() -> substAuthDrugs

dbc <- nodbi::src_sqlite(dbname = "trialdata.sqlite", collection = "drugs")
```

Data on trials are retrieved for the new molecular entities one-by-one, storing the respective name in the user annotation of the retrieved trials: 

```{r}
for (i in seq_len(nrow(substAuthDrugs))) {
  message(i, " ", appendLF = FALSE)
  q <- ctrGenerateQueries(intervention = substAuthDrugs$name[i])
  r <- suppressMessages(ctrLoadQueryIntoDb(
    queryterm = q["CTGOV2"], 
    annotation.text = substAuthDrugs$name[i],
    con = dbc))
}
```

Therapeutic-confirmatory trials, often referred to as phase 3 trials, are typically needed for regulatory review of applications for marketing authorisation, and here they merged with product data for a visualisation of trial completion ("C") and product authorisation ("A"): 

```{r}
trialData <- dbGetFieldsIntoDf(
  fields = c(
    "annotation",
    "protocolSection.statusModule.primaryCompletionDateStruct.date"),
  calculate = c(
    "f.startDate",
    "f.trialPhase"),
  con = dbc
)
plotData <- left_join(
  x = trialData,
  y = substAuthDrugs, 
  by = c("annotation" = "name"),
  keep = FALSE) %>% 
  filter(grepl("3", .trialPhase)) %>% 
  na.omit() %>% 
  group_by(annotation) %>%
  summarise(
    ph3completionDate = min(
      protocolSection.statusModule.primaryCompletionDateStruct.date, na.rm = TRUE),
    authorisationDate = max(
      date, na.rm = TRUE)) %>% 
  filter(ph3completionDate >= "2015-01-01")

library(ggplot2)
plotData %>% 
  ggplot(aes(y = annotation)) + 
  geom_text(aes(x = ph3completionDate), label = "C") +
  geom_text(aes(x = authorisationDate), label = "A") +
  scale_x_date(date_breaks = "1 year", date_labels = "%Y")
```

[TODO INSERT CAPTION Completion of phase 3 trials and authorisation of medicines]

## Exploring documents of trials

Study documents offer a rich source of information that is made readily accessible by `ctrdata` for exploration. Loading documents is activated in function "ctrLoadQueryIntoDb()" by specifying the name of a directory in parameter "documents.path". As a first step for this example, the parameter "documents.regexp" is set to NULL, which causes the function to create empty placeholder files for every document that could be loaded. The names of the files are analysed to obtain an overview of types of available documents. 

```{r}
#| cache: false
# Re-use previously filled database collection
dbc <- nodbi::src_sqlite(dbname = "trialdata.sqlite", collection = "trials")

# Iteration over previous queries
for (query in queries[c("CTIS", "CTGOV2")]) {
  ctrLoadQueryIntoDb(
    queryterm = query,
    documents.path = "./documents",
    documents.regexp = NULL,
    con = dbc
  )
}

# List documents
documents <- dir(
  path = "./documents",
  pattern = ".*",
  recursive = TRUE, 
  full.names = TRUE
)

# Random sample of 5 document file names
sample(documents, size = 5L)

# Count by part of document file name
sapply(
  c("csr|report|synopsis", "icf|sheet", "protocol"), 
  function(i) sum(grepl(i, documents, ignore.case = TRUE))
)

# CTIS provides categories of documents that are included
# in the document file name by ctrdata so that they can
# be used to identify the document type and purpose
category <- sub("^.+/([a-zA-Z]+) - .+?$", "\\1", documents)
table(category[category != documents])
```

In a second step, parameter "documents.regexp" can be set to a regular expression that causes downloading the files conforming to the expression. 

```{r}
#| cache: false
# Load documents that have "result" in the name
for (query in queries[c("CTIS", "CTGOV2")]) {
  ctrLoadQueryIntoDb(
    queryterm = query,
    documents.path = "./documents",
    documents.regexp = "result",
    con = dbc
  )
}
```

A broad set tools are available for text analysis of document corpora. A recently published tool chain for a retrieval-augmented generation (RAG) workflow in R is "ragnar" [ZOTERO REF]. This is used in the following example to search for pharmacokinetics in result documents.

```{r}
#| eval: !expr ifelse(file.exists("documents.duckdb"), FALSE, c(-2))
# Install and load necessary packages
install.packages(c("ragnar", "duckdb", "ollama"))
library(dplyr)

# Enable embedding extension
DBI::dbExecute(duckdb::dbConnect(duckdb::duckdb()), "INSTALL vss; LOAD vss;")

# Create store for embeddings
store <- ragnar::ragnar_store_create(
  location = "documents.duckdb",
  embed = \(x) ragnar::embed_ollama(
    x, model = "nomic-embed-text")
)

# Convert documents into chunks, create embeddings
for (document in documents) {
  if (!file.size(document)) next
  message("ingesting: ", document)
  try(suppressMessages({
    chunks <- document %>%  
      ragnar::read_as_markdown()  %>% 
      ragnar::markdown_chunk(target_size = 400L)
    ragnar::ragnar_store_insert(store, chunks)
  }), silent = TRUE)
}

# Create index of embeddings
ragnar::ragnar_store_build_index(store)
```

```{r}
# Find document chunks of interest
tbl <- ragnar::ragnar_retrieve(
  ragnar::ragnar_store_connect("documents.duckdb"), 
  text = "pharmacokinetics or Pk")

# Print found text fragments and file names
tbl$text[sapply(tbl$cosine_distance, function(i) all(!is.na(i)))]
```


# Annex


## Safety data analysis across registers

Registers of clinical trials include not only results for endpoints specified for evaluation, but also safety data that is continually collected during the trial. The safety data collection is part of pharmacovigilance activities and employs a highly structured approach to the definition and detection of adverse events, to their assessment including causality and severity, and to the categorisation of the affected organs, functioning or other observations. 

In this context, a research question for safety data in clinical trial registers can be to synthesise and analyse events of special interest, for a class of medicinal products. To start, necessary packages are loaded and a database collection is prepared: 

```{r}
#| eval: !expr c(-1)
#| cache: false
install.packages(c("ctrdata", "RSQLite", "dplyr", "tidyr"))
library(dplyr, warn.conflicts = FALSE)
library(ctrdata)
dbc <- nodbi::src_sqlite(dbname = "trialdata.sqlite", collection = "saes")
```

This extended use case looks into antibody drug conjugates, which can be associated with specific immunological inflammatory phenomena. Safety data are part of the results-related data in registers such as EUCTR and CTGOV. Trials for such medicinal products, with results and in the therapeutic area oncology can be readily found with queries proposed by `ctrdata` and loaded from these registers into the database collection: 

```{r}
queries <- ctrGenerateQueries(
  intervention = "antibody drug conjugate",
  onlyWithResults = TRUE,
  condition = "cancer"
)
result <- lapply(
  queries[c("EUCTR", "CTGOV2")],
  ctrLoadQueryIntoDb,
  con = dbc,
  verbose = TRUE,
  euctrresults = TRUE
)
```

Several hundred records are found and stored: 

```{r}
dbQueryHistory(dbc)
```

As a next step in this case, from the retrieved trials, trials of phase 2, 3 or 4 trials have to be selected, which can be assumed to have a sufficiently long observation of the potential occurrences and larger participant numbers. Furthermore, the trials should have an internal control group and not be an extension or follow-up of a previous trial. 

This selection is done by calculating corresponding trial concepts that are pre-defined in `ctrdata` and using them to filter data from all trials. In addition, fields are obtained from the database collection that have been identified (see section 5.2) [TODO REF section] to hold the safety data of interest: 

```{r}
trialData <- dbGetFieldsIntoDf(
  fields = c(
    "adverseEvents.reportingGroups", # EUCTR
    "adverseEvents.seriousAdverseEvents.seriousAdverseEvent", # EUCTR
    "resultsSection.adverseEventsModule.seriousEvents", # CTGOV2
    "resultsSection.adverseEventsModule.eventGroups" # CTGOV2
  ),
  calculate = c(
    "f.isUniqueTrial",
    "f.trialPhase",
    "f.trialTitle",
    "f.controlType"
  ),
  con = dbc
) %>% 
  filter(.isUniqueTrial) %>% 
  filter(!grepl("extension", .trialTitle)) %>% 
  filter(grepl("2|3|4", .trialPhase)) %>% 
  filter(.controlType %in% c("placebo", "active"))
```

The overall approach is to obtain details of allocation or reporting groups, to merge this with details (counts) of all recorded types of serious adverse events per group, and finally to merge EUCTR and CTGOV data into a single data frame. 

The safety data are represented in a nested data structure, in a hierarchy of several levels. To simplify handling such data, ctrdata provides the function "dfTrials2Long", which generates for each scalar data item (variable) a single row in a long and narrow data frame. This is a unique function that penetrates each level of the data structure and returns the name of the variable (in JSON dot-notation) and its value. From the input data frame with around 26 rows, the function returns a new data frame with around 38.500 rows, in which around 40 variables are repeated, e.g. within combinations of allocation groups, periods and outcomes, for which a unique identifier is created per trial: 

```{r}
trialDataLong <- trialData %>%
  dfTrials2Long()

trialDataLong %>% 
  slice_sample(n = 5L)
```

First, EUCTR data are used to obtain the reporting groups details: 

```{r}
library(tidyr)

# Obtain reporting groups for adverse events
# with total number of subjects: with an AE, 
# with an SAE and exposed, for each group
euctrGroups <- dfName2Value(
  df = trialDataLong,
  valuename = paste0(
    "adverseEvents.reportingGroups.reportingGroup.", 
    "(id|title|subject)")
) %>%
  na.omit() %>%
  pivot_wider(id_cols = c(`_id`, identifier)) %>%
  select(-identifier) %>% 
  rename(
    title = 
      adverseEvents.reportingGroups.reportingGroup.title,
    reportingGroupId = 
      adverseEvents.reportingGroups.reportingGroup.id)
```

Next, the serious adverse events (SAEs) details are obtained. The code shows the usefulness of the long data frame from `dfTrials2Long`, from which a range of fields can be readily extracted and pivoted into a wide format that has one row for each SAE for each group for each trial:  

```{r}
# Obtain details for SAEs, e.g. organ system, 
# dictionary, occurrences and fatalities
euctrSaesDetails <- dfName2Value(
  df = trialDataLong,
  valuename = paste0(
    "adverseEvents.seriousAdverseEvents.seriousAdverseEvent.", 
    "(.*)")
)

# For each trial and each AR,
# - first create a set without the values (counts)
# - then create a set of only the values (counts)
# - merge into table in which one row corresponds 
#   to one reporting group for one AR for one trial
euctrSaesDetails <- left_join(
  euctrSaesDetails %>%
    pivot_wider(id_cols = c(`_id`, identifier)) %>%
    filter(!grepl("[.]", identifier)) %>%
    select(-contains("values")),
  euctrSaesDetails %>%
    filter(grepl("[.]", identifier)) %>%
    pivot_wider(id_cols = c(`_id`, identifier)) %>%
    mutate(identifier = sub("([0-9]+)[.]?.*", "\\1", identifier)),
  by = c("_id", "identifier")
) %>% 
  # Shorten reportingGroupId
  rename(
    reportingGroupId =
      adverseEvents.seriousAdverseEvents.seriousAdverseEvent.values.value.reportingGroupId) %>% 
  # Remove empty reportingGroupId
  filter(!is.na(reportingGroupId)) %>%
  # Remove column created by dfTrials2Long, but not
  # needed anymore as next merge uses reportingGroupId
  select(-identifier)
```

To complete the EUCTR steps, the group and SAE details are merged: 

```{r}
saesEuctr <- left_join(
  x = euctrSaesDetails,
  y = euctrGroups,
  by = c("_id", "reportingGroupId")
) %>%
  # Simplify variable names, removing leading parts
  rename_with(~ sub(
    "adverseEvents.seriousAdverseEvents.seriousAdverseEvent.(|values.value.)", "", .x),
    starts_with("adverse")
  ) %>% 
  # Select variables
  select(
    `_id`, 
    title,
    term,
    subjectsExposed, 
    occurrences
  ) %>% 
  # Convert to integer, because dfTrials2Long
  # extracted nested data as character strings
  mutate(
    subjectsExposed = as.integer(subjectsExposed), 
    occurrences = as.integer(occurrences)
  )

saesEuctr %>%  
  slice_sample(n = 5L)
```

Second, CTGOV data are mangled, starting with details on reporting groups:

```{r}
ctgovGroups <- trialData %>% 
  select(`_id`, resultsSection.adverseEventsModule.eventGroups) %>% 
  unnest(resultsSection.adverseEventsModule.eventGroups) %>% 
  rename(groupId = id) %>% 
  filter(!is.na(groupId))
```

The SAE details are obtained from a different field, and the `stats` field provides counts by allocation group, type of SAE and organ system. 

```{r}
ctgovSaesDetails <- trialData %>% 
  unnest(resultsSection.adverseEventsModule.seriousEvents) %>% 
  unnest(stats)
```

To complete the CTGOV steps, the group and SAE details are merged: 

```{r}
saesCtgov <- left_join(
  x = ctgovSaesDetails,
  y = ctgovGroups,
  by = c("_id", "groupId")
) %>% 
  select(
    `_id`, 
    title,
    term,
    numAtRisk,
    numAffected
  ) 
```

Finally, the data from EUCTR and CTGOV (after adjusting column names) can directly be appended to each other. This provides the sought synthesis data set of serious adverse events of special interest for a specific class of medicines, which can be further interrogated, for example with respect to dosing or other data with which the trials can be linked: 

```{r}
bind_rows(
  saesEuctr,
  saesCtgov %>% 
    # names as in saesEuctr
    rename(
      subjectsExposed = numAtRisk,
      occurrences = numAffected
    )
) %>% 
  slice_sample(n = 10L)
```


```{r}
#| include: false
# keep
# file.rename("./tempdir", "./keepdir")
```
